# Supplementary material for: Exploiting Mixed Waste Office Paper Containing Lignocellulosic Fibers for Alternatively Producing High-Value Succinic Acid by Metabolically Engineered Escherichia coli KJ122
Source: Int J Mol Sci. 2025 Jan 24;26(3):982. doi: 10.3390/ijms26030982 (PMC11817568; doi:10.3390/ijms26030982)
Supplement: Supplementary file 1 [file ijms-26-00982-s001.zip]

Archive with 1 entries (1 files):
- ijms-3422379-supplementary.pdf
